# Supplementary material for: Microbiota regulates the TET1-mediated DNA hydroxymethylation program in innate lymphoid cell differentiation
Source: Nat Commun. 2024 Jun 5;15:4792. doi: 10.1038/s41467-024-48794-0 (PMC11153590; doi:10.1038/s41467-024-48794-0)
Supplement: Supplementary file 4 — Source Data [file 41467_2024_48794_MOESM4_ESM.xlsx]

## Sheet: Figure 1
	d
	Relative abundance of gene elements (%)	ILCP	ILC1P	ILC2P	ILC3P	ILC1	ILC2	ILC3			Coefficient of Variation (CV)
	Promoter-Hydroxymethylation	0.90826	0.672182	0.787202	0.98832	1.02785	0.799029	0.989703		Promoter-Hydroxymethylation	0.14
	Intron-Hydroxymethylation	36.0848	33.2989	37.2651	37.0058	34.7104	36.3912	35.4594		Intron-Hydroxymethylation	0.04
	Intergenic-Hydroxymethylation	60.8477	60.8583	59.3956	59.9057	62.8856	60.4936	62.0064		Intergenic-Hydroxymethylation	0.02
	Relative abundance of gene elements (%)	ILCP	ILC1P	ILC2P	ILC3P	ILC1	ILC2	ILC3			Coefficient of Variation (CV)
	Promoter-Methylation	0.893855	0.46729	0.698487	0.676007	0.754458	0.667123	0.799087		Promoter-Methylation	0.19
	Intron-Methylation	30.3911	20.5607	31.0827	32.2671	33.4362	37.8036	34.8554		Intron-Methylation	0.17
	Intergenic-Methylation	58.9944	64.486	58.6729	62.2857	63.3916	58.5015	59.8174		Intergenic-Methylation	0.04

## Sheet: Figure 2
	a
		ILC1 (% of lymphocytes)
	Zbtb16-Cre	0.17	0.16	0.16	0.17	0.19	0.13	0.16	0.11	0.15	0.19
	Tet1flox/flox;Zbtb16-Cre1	0.33	0.23	0.25	0.24	0.27	0.26	0.22	0.37	0.21	0.25
		ILC1 (×103)
	Zbtb16-Cre	0.858	2.261	2.217	2.262	1.900	2.232	2.388	0.538	2.758	2.235
	Tet1flox/flox;Zbtb16-Cre1	2.856	3.521	3.523	3.056	2.835	4.476	2.986	3.788	3.386	4.136
		ST2+ ILC2 (% of lymphocytes)									ST2- ILC2 (% of lymphocytes)
	Zbtb16-Cre	0.26	0.36	0.24	0.20	0.37	0.19	0.29	0.21	0.23	0.41	0.51	0.48	0.6	0.95	0.82	0.46	0.42	0.46
	Tet1flox/flox;Zbtb16-Cre1	0.17	0.24	0.21	0.44	0.40	0.22	0.21	0.15	0.16	0.44	0.51	0.50	1.00	0.57	0.39	0.61	0.33	0.44
		ST2+ ILC2 (×103)									ST2- ILC2 (×103)
	Zbtb16-Cre	2.930	4.403	2.906	2.952	5.545	1.371	5.308	3.092	2.692	2.740	6.287	5.984	6.696	12.143	8.459	8.455	6.086	5.456
	Tet1flox/flox;Zbtb16-Cre1	4.728	3.302	3.060	6.551	5.829	2.63	3.871	2.066	2.636	7.028	7.208	7.190	12.998	6.439	4.615	11.436	4.600	7.400
		NKp46+ ILC3 (% of lymphocytes)								NKp46- ILC3 (% of lymphocytes)
	Zbtb16-Cre	0.38	0.48	0.57	0.43	0.31	0.36	0.28	0.17	0.63	0.7	0.97	0.61	0.6	0.68	0.55	0.61
	Tet1flox/flox;Zbtb16-Cre1	0.51	0.55	0.65	0.57	0.45	0.28	0.36	0.40	0.82	0.8	0.48	0.78	0.66	0.51	0.54	0.95
		NKp46+ ILC3 (×103)								NKp46- ILC3 (×103)
	Zbtb16-Cre	4.512	7.464	6.053	8.802	3.589	7.738	5.514	1.172	7.486	10.760	13.348	12.333	7.032	14.428	10.584	4.150
	Tet1flox/flox;Zbtb16-Cre1	7.020	9.767	5.609	11.374	6.436	4.766	3.580	5.520	11.302	14.357	4.124	15.492	13.594	10.654	5.388	13.158
	c
		ILC1P (% of lymphocytes)
	Zbtb16-Cre	0.023	0.026	0.018	0.023	0.029	0.021
	Tet1flox/flox;Zbtb16-Cre1	0.037	0.031	0.043	0.037	0.044	0.057
		ILC1P (×102)
	Zbtb16-Cre	2.04	2.30	1.92	1.82	2.56	1.98
	Tet1flox/flox;Zbtb16-Cre1	3.94	4.41	2.78	3.50	5.28	6.11
		ILC2P (% of lymphocytes)
	Zbtb16-Cre	0.21	0.33	0.46	0.36
	Tet1flox/flox;Zbtb16-Cre1	0.16	0.48	0.33	0.35
		ILC2P (×103)
	Zbtb16-Cre	5.000	4.917	3.734	3.473
	Tet1flox/flox;Zbtb16-Cre1	3.392	5.686	4.110	2.163
		ILC3P (% of lymphocytes)
	Zbtb16-Cre	0.019	0.027	0.015
	Tet1flox/flox;Zbtb16-Cre1	0.014	0.022	0.030
		ILC3P (×102)
	Zbtb16-Cre	4.84	6.43	3.34
	Tet1flox/flox;Zbtb16-Cre1	3.56	5.33	6.88
	d
		ILC1 (% of lymphocytes)
	Tet1+/+ ILCP	0.014	0.005	0.017	0.004
	Tet1-/- ILCP	0.029	0.057	0.039	0.036
	e
		ILC1 (% of CD45+ cells)
	Tet1+/+ ILCP	1.32	0.73	0.96	0.75	0.52	0.44
	Tet1-/- ILCP	2.09	0.78	1.69	2.57	1.44	0.73
	f
		IFNg+ ILC1 (% of lymphocytes)
	Zbtb16-Cre	0.023	0.020	0.017	0.026	0.018	0.019	0.019
	Tet1flox/flox;Zbtb16-Cre1	0.030	0.059	0.042	0.036	0.050	0.044
		IFNg+ ILC1 (×102)
	Zbtb16-Cre	2.35	3.19	2.59	2.74	2.86	2.94	2.67
	Tet1flox/flox;Zbtb16-Cre1	2.56	6.37	5.53	3.06	5.56	5.78

## Sheet: Figure 3
	f
		5hmC
	Tgfbr1	0.471923
	Tgfbr2	-0.0205842
	Tgfbr3	-0.0889933
	g
		5mC
	Tgfbr1	-1.86732
	Tgfbr2	-0.407138
	Tgfbr3	-0.494611
	h
		ILCP						ILC1P
	Tgfbr1-R1	3.35086	2.48939	4.40666	3.34608			24.3564	32.0765
	Tgfbr1-R2	5.79037	7.48075	3.92592	13.1819	0.0921195		0.0921195	0.0921195
	Tgfbr1-R3	0.287733	0.678238					0.287733	0.287733
	Tgfbr1-R4	0.735884	0.695064	4.0463	2.66107	0.42308	0.527225	2.70475	2.32047
	Tgfbr1-R5	32.3045	10.0049	7.17039	3.39767			5.65188	0.751802
	Tgfbr1-R6	0.100491	0.0558669	5.29366	0.292927			0.292927	0.292927
	i
		Tgfbr1
	Tet1+/+ ILCP	1.12198	1.62181	0.828699	1.00689
	Tet1-/- ILCP	0.141126	0.134073	0.367049	0.275459	0.533919
		Tgfbr2
	Tet1+/+ ILCP	1.82137	0.884389	0.82	0.759387
	Tet1-/- ILCP	0.92809	1.65775	1.12076	1.26336
		Tgfbr3
	Tet1+/+ ILCP	0.707614	1.25051	1.37292
	Tet1-/- ILCP	1.06993	1.1257	0.641007
	j
		ILC1 (% of CD45+ cells)
	Ctrl	1.360	1.120	1.120	0.855
	TGF-b1	0.016	0.000	0.000	0.056
	TGFbR1i	1.520	1.350	1.370	1.680
	TGF-b1+TGFbR1i	0.125	0.901	0.814	0.158
	k
		Tet1+/+ ILCP			Tet1-/- ILCP
	Ctrl	1.27	1.38	1.01	1.66	1.58	1.92
	TGF-b1	0.15	0.44	0.32	1.56	1.88	0.97
	TGFbR1i	1.48	1.59	1.66	2.51	1.72	2.21
	TGF-b1+TGFbR1i	0.78	0.53	0.55	2.32	1.53	2.01

## Sheet: Figure 4
	a
		ILC1 (% of lymphocytes)
	PND7	0.041	0.041	0.05	0.072	0.05	0.031
	PND14	0.024	0.044	0.036	0.039	0.024
	PND21	0.28	0.28	0.26	0.23	0.24	0.26
	Adult	0.27	0.21	0.23	0.28	0.27	0.27	0.25
		ILC1 (×103)
	PND7	0.097	0.086	0.105	0.145	0.074	0.089
	PND14	0.081	0.123	0.096	0.090	0.069
	PND21	1.033	0.974	0.818	0.860	1.028	0.626
	Adult	0.787	0.898	1.042	0.746	0.713	0.829	0.802
	b
		Relative abundance of bacteria
	PND7	0.728991	0.623063	1.32071	0.943952	1.29261	1.0907
	PND14	0.749084	0.752203	0.634191
	PND21	3.56247	3.32094	4.57331	4.76725	5.77105	4.62315
	Adult	4.73483	4.34251	4.12512	3.68034	5.89346	5.43537
	c
		Relative expression of Tet1 in ILC1
	PND7	1.1462	0.706577	1.1874	1.17442	0.78307
	PND14	0.777904	0.233638	0.62351	0.90215	0.795995
	PND21	0.368642	0.0158562	0.245179	0.468862
	Adult	0.468433	0.211436	0.145311	0.332146	0.112345
		Relative expression of Tet1 in ILCP
	PND7	1.14254	1.01581	0.840002
	PND14	0.361514	1.23481	1.12098	1.48987
	PND21	0.0683211	0.21787	0.10846	0.0151546
	Adult	0.644436	0.263651	0.418804	0.695245	0.537337	0.18618	0.254271	0.591521	0.416337	0.683704
	d
		Relative expression of Tgfbr1 in ILC1
	PND7	0.523918	1.51158	0.677893	1.28421
	PND14	2.12268	2.0696	0.450531	0.741461
	PND21	0.277553	0.189444	0.164009	0.276934
	Adult	0.312112	0.123441	0.299643	0.22572
		Relative expression of Tgfbr1 in ILCP
	PND7	1.34552	0.953965	1.08383	0.955588	0.665409
	PND14	1.21178	1.20822	1.21435	2.13985	2.54847
	PND21	0.917801	0.918233	0.345498	0.300104	0.346491
	Adult	0.485646	0.219707	0.27	0.297821	0.35431	0.532912
	e
		ILC1 (% of lymphocytes)
	Ctrl(PND14)	0.047	0.048	0.054	0.049	0.043	0.055
	ABX(PND14)	0.019	0.022	0.018	0.021	0.022	0.028
	Ctrl(PND21)	0.190	0.210	0.200	0.200	0.210	0.200
	ABX(PND21)	0.170	0.180	0.170	0.170	0.180	0.160
		ILC1 (×103)
	Ctrl(PND14)	0.193	0.193	0.213	0.189	0.181	0.222
	ABX(PND14)	0.074	0.085	0.070	0.081	0.087	0.112
	Ctrl(PND21)	0.907	0.991	0.851	0.882	0.890	0.939
	ABX(PND21)	0.798	0.827	0.782	0.790	0.828	0.768
	f
		Relative expression of Tet1 in ILC1
	PND14	0.5899	1.66519	0.886921	1.12574
	PND14-ABX	3.30146	2.51426	1.46071	1.19068
	PND21	0.0467566	0.0579326	0.081466	0.104119
	PND21-ABX	0.329708	0.276791	0.626173	0.421223
		Relative expression of Tet1 in ILCP
	PND14	0.0557065	0.103911	0.484452	0.245083
	PND14-ABX	1.18218	1.03629	0.976317	0.833366
	PND21	0.010959	0.00445062	0.0143413	0.0228122
	PND21-ABX	0.321638	0.642757	0.302458	0.342066
	g
		Relative expression of Tgfbr1 in ILC1
	PND14	1.46395	1.45959	0.437177	1.07205
	PND14-ABX	3.09652	3.51166	4.27351	1.26197	1.76832	1.58964
	PND21	0.111178	0.111091	0.0908376	0.167489	0.0551598	0.426656
	PND21-ABX	1.59237	1.30198	2.52951	1.67581	1.70349
		Relative expression of Tgfbr1 in ILCP
	PND14	0.575574	1.66062	0.744729	1.41083
	PND14-ABX	4.2626	6.63746	6.40191	6.52161
	PND21	0.302812	0.206685	0.178935	0.302137
	PND21-ABX	2.31426	3.60764	2.25638	1.61676
	h
		ILC1 (% of lymphocytes)
	WT	0.17	0.15	0.19	0.16	0.2	0.17
	ABX	0.046	0.068	0.057	0.097	0.13	0.13
	TGFbR1i	0.23	0.25	0.23	0.22	0.22	0.20
	ABX+TGFbR1i	0.20	0.16	0.21	0.13	0.22	0.14
		ILC1 (×103)
	WT	0.564	0.664	0.608	0.854	0.936	0.968
	ABX	0.292	0.277	0.280	0.436	0.360	0.544
	TGFbR1i	1.012	1.048	0.924	0.988	1.192	0.986
	ABX+TGFbR1i	0.940	0.776	0.756	0.876	0.942	0.948

## Sheet: Figure 5
	a
		ILC1 (% of lymphocytes)
	SPF	0.130	0.230	0.210	0.220	0.300
	GF	0.051	0.048	0.055	0.048
	Cohoused	0.190	0.190	0.190	0.180
		ILC1 (×103)
	SPF	0.440	0.805	1.111	0.856	1.616
	GF	0.208	0.193	0.221	0.199
	Cohoused	0.386	0.401	0.397	0.394
	b
		ILC1P (% of lymphocytes) (×10-2)
	SPF	0.630	0.297	0.463	0.674
	GF	0.186	0.113	0.150	0.236
	Cohoused	0.522	0.279	0.434	0.269
		ILC1P (×102)
	Ctrl	4.93	2.33	3.66	4.93
	GF	1.50	0.90	1.20	1.90
	Cohoused	4.09	2.20	3.40	2.10
	f
		Hydroxymethylation
	SPF	0.011349
	GF	0.0146111
	Cohoused	0.0124402
	g
		Methylation
	SPF	0.00891395
	GF	0.00959233
	Cohoused	0.0073058
	j
		Relative expression of Tet1
	SPF	0.833535	1.03277	1.4523	1.85615	0.634467	0.680041
	GF	3.06212	2.12965	2.5292	2.74573	4.29956	2.20949
	Cohoused	0.93423	2.03197	1.28078	1.0738	0.54507	1.64264
	l
		Relative expression of Tgfbr1
	SPF	0.8094	0.80877	0.6613	1.2198	0.8028	2.3540
	GF	14.884	11.5882	11.177	11.386	8.5705	7.4478
	Cohoused	2.3500	1.98320	1.5269	1.8794	3.2539	4.8982

## Sheet: Figure 6
	a
		X	Y
	Ctrl1	1.0	-31.0
	Ctrl2	2.0	-30.0
	Ctrl3	22.0	20.0
	ABX1	-6.2	19.0
	ABX2	-9.8	10.5
	ABX3	-10.0	12.5
	c
		Log10(Fold change)
	Cholic Acid	7.73897
	N_Eicosapentaenoyl Proline	7.58111
	7-Sulfocholic Acid	7.40513
	Arlacel A	7.16755
	Ursocholic acid	7.0728
	7_Ketodeoxycholic Acid	6.91338
	Araliasaponin II	6.58595
	Lefamulin	2.41247
	3a,7b,12a_Trihydroxy_5a_Cholanoic acid	2.34378
	7,10,13,16,19_Docosapentaenoic acid	1.63448
	N-Docosahexaenoyl Tryptophan	-8.04229
	Adouetine Y	-7.81354
	Neocarlinoside	-7.13859
	Proscillaridin	-7.1265
	Cinncassiol D4 2_glucoside	-7.01141
	Cucurbitacin I	-6.99261
	Fenofibric acid	-6.41839
	1_(2_Hydroxyphenylamino)_1_deoxy_beta_D_gentiobioside 1,2_carbamate	-6.41793
	Genistein 4'_O_glucuronide	-6.38215
	(+)-Bornyl diphosphate	-6.37169
	e
	Peak intensity (×105)	Ctrl			ABX
	Cholic Acid	NA	NA	NA	20.5184	16.1646	18.1404
	7-Sulfocholic Acid	NA	NA	NA	8.13066	9.84257	7.44391
	Ursocholic acid	NA	NA	NA	4.0397	4.13874	3.6464
	7_Ketodeoxycholic Acid	NA	NA	NA	2.66088	2.72617	2.80475
	3a,7b,12a_Trihydroxy_5a_Cholanoic acid	0.05839	NA	NA	4.44964	4.15589	4.28055
	f
		ILC1 (% of lymphocytes)
	Ctrl	0.072	0.064	0.062	0.100	0.076	0.079
	Cholic Acid	0.045	0.040	0.045	0.052	0.028	0.033
	g
		Relative expression in ILCP
	Gpbar1	0.859292	0.576972	0.691187	0.711474
	Nr1h4	0.200401	0.124406	0.2601	0.24258
	Nr1i1	0.215027	0.137769	0.211511	0.198324
	Nr1i2	0.234763	0.185996	0.118546	0.173151
	Nr1i3	0.0590263	0.138658	0.0864186	0.237411
	h
		ILC1 (% of lymphocytes)
	Ctrl	0.11	0.14	0.13	0.13
	Cholic acid	0.042	0.014	0.015	0.025
	TGR5i	0.16	0.19	0.13	0.15
	Cholic acid+TGR5i	0.14	0.16	0.15	0.21
	i
		Relative expression of Tet1
	Ctrl	0.482802	0.567066	3.18814	0.457975	2.50158
	Cholic acid	43.4158	22.2071	1.7982	40.0059	9.4723	5.86093
	TGR5i	6.19294	1.55868	3.37757	7.23867	2.02487
	Cholic acid+TGR5i	0.154329	0.733647	0.568845	0.5722	0.151102	3.06052
	j
		Relative expression of Tgfbr1
	Ctrl	1.71084	1.81456	1.31125	0.407641	0.602645
	Cholic acid	21.8573	7.6079	18.7304	15.4485
	TGR5i	0.925198	0.429367	0.163977
	Cholic acid+TGR5i	0.434414	0.10171	0.147345	0.392102
	k
		TET1 binding region of Tgfbr1 promoter (5hmC)				TET1 non-binding region of Tgfbr1 gene body (5hmC)
	Ctrl	12.5645	13.9822	11.2108		40.1595	21.6321	14.7032
	Cholic acid	27.4606	16.2069	24.1274	29.1518	47.1997	15.8746	14.4673
	TGR5i	3.55511	2.0447	0.412246	0.77837	23.7289	35.0562	18.1369
	Cholic acid+TGR5i	0.839747	2.52183	1.95975	6.71455	18.0678	7.41222	51.5106
	l
		TET1 binding region of Tgfbr1 promoter (5mC)				TET1 non-binding region of Tgfbr1 gene body (5mC)
	Ctrl	14.7875	17.8262	19.7719	17.8262	31.3035	77.0426	66.4566
	Cholic acid	10.9131	9.36703	9.24699	11.7709	54.5173	34.039	77.9256
	TGR5i	33.3791	19.7719	32.2552	45.5841	61.4429	51.3476	43.2732
	Cholic acid+TGR5i	30.9687	58.1892	12.6294	36.0728	23.617	88.8577	25.3881

## Sheet: Figure 7
	a
		X	Y
	Zbtb16-Cre1	0.37	-0.80
	Zbtb16-Cre2	0.19	-0.15
	Zbtb16-Cre3	0.18	0.21
	Zbtb16-Cre4	0.12	0.47
	Zbtb16-Cre5	-0.05	0.94
	Tet1flox/flox;Zbtb16-Cre1	-0.08	0.23
	Tet1flox/flox;Zbtb16-Cre2	-0.10	0.32
	Tet1flox/flox;Zbtb16-Cre3	-0.105	0.35
	Tet1flox/flox;Zbtb16-Cre4	-0.12	0.25
	Tet1flox/flox;Zbtb16-Cre5	-0.10	0.00
	b
	Relative abundance (%)	Muribaculaceae	Lachnospiraceae NK4A136 group	Clostridia UCG-014	Bacteroides	Lactobacillus	Candidatus Saccharimonas	Parabacteroides	Lachnospiraceae UCG-008	Prevotellaceae Ga6A1 group	Roseburia	Others
	Zbtb16-Cre1	11.1922	17.3183	3.2076	2.73954	1.22522	2.64317	4.22632	0.853524	0.936123	9.34747	46.3106
	Zbtb16-Cre2	12.3263	14.1852	7.48962	5.46833	0.0721891	1.9852	1.38964	26.4934	3.84407	0.234615	26.5115
	Zbtb16-Cre3	18.9295	26.3265	8.14607	2.71536	4.04182	2.91823	3.23034	0.48377	0	1.74782	31.4607
	Zbtb16-Cre4	25.9574	2.62535	16.6996	5.62574	4.61903	4.36242	1.71733	0.217134	0.138176	0.197394	37.8405
	Zbtb16-Cre5	31.2706	10.7005	13.6227	6.58931	5.12821	2.40653	7.53474	0.143246	0.171895	3.76737	18.6649
	Tet1flox/flox;Zbtb16-Cre1	5.98072	47.6785	2.05587	1.928	2.39032	3.54122	0.167224	0.186897	0.816447	0.255754	34.999
	Tet1flox/flox;Zbtb16-Cre2	27.7308	8.0043	10.2013	12.1831	1.5517	5.77662	1.12152	0.36872	9.27946	0.629897	23.1526
	Tet1flox/flox;Zbtb16-Cre3	27.8439	4.38713	2.22663	9.5679	18.6949	1.03616	6.19489	0.242504	0.26455	0.176367	29.3651
	Tet1flox/flox;Zbtb16-Cre4	29.7056	5.1435	4.52851	4.90123	9.52292	3.07492	3.37309	1.60268	10.8647	0.559076	26.7238
	Tet1flox/flox;Zbtb16-Cre5	29.8747	12.4426	4.80167	9.85386	2.04593	3.77871	3.06889	0.375783	0	0.417536	33.3403
	c
		Potentially_Pathogenic(%)
	Zbtb16-Cre1	37.8
	Zbtb16-Cre2	39.2
	Zbtb16-Cre3	41.2
	Zbtb16-Cre4	44.6
	Zbtb16-Cre5	58.9
	Tet1flox/flox;Zbtb16-Cre1	60.8
	Tet1flox/flox;Zbtb16-Cre2	74.1
	Tet1flox/flox;Zbtb16-Cre3	75.4
	Tet1flox/flox;Zbtb16-Cre4	53.5
	Tet1flox/flox;Zbtb16-Cre5	54.9
	f
		ILC1 (% of lymphocytes)
	Zbtb16-Cre	0.15	0.15	0.13	0.12	0.13	0.11
	Tet1flox/flox;Zbtb16-Cre	0.70	0.52	0.29
		ILC1 (×103)
	Zbtb16-Cre	1.531	1.598	1.380	1.312	1.380	1.202
	Tet1flox/flox;Zbtb16-Cre	7.927	6.044	2.497
	g
		IFN-g+ ILC1 (% of lymphocytes)
	Zbtb16-Cre	0.029	0.022	0.020	0.017	0.019	0.016
	Tet1flox/flox;Zbtb16-Cre	0.042	0.043	0.035
		IFN-g+ ILC1 (×102)
	Zbtb16-Cre	2.96	2.30	2.07	1.82	2.02	1.65
	Tet1flox/flox;Zbtb16-Cre	4.77	4.97	3.05
	i
		ILC1 (% of lymphocytes)
	Id2-Cre	0.15	0.13	0.12	0.15	0.18	0.16	0.15	0.11	0.15	0.18	0.14	0.18
	Tet1flox/flox;Id2-Cre	0.20	0.22	0.25	0.22	0.22	0.27	0.25	0.19	0.21	0.34	0.34	0.28
		ILC1 (×103)
	Id2-Cre	1.924	2.026	1.372	1.641	1.727	1.554	2.081	1.444	2.000	1.327	0.955	1.729
	Tet1flox/flox;Id2-Cre	2.613	2.620	2.727	2.234	2.324	2.882	2.832	2.134	2.702	2.849	3.140	2.538
	m
		Percent of IFNg+ ILC1
	Ctrl	0	0.528291	0.335559	0.156219	0.481101	0.193047	0.0890571	0.59816	0.188665	0.237802	0.17686	0.235158	0.506022	0.349872	1.91701	0	0.292975	0.197141	0.157863	0.22305	0.141295	0.21119	12.3824	0	0	0	0.934425	0.387784	0.0672631	0.362995	0	0	0.0717679	0.152487	1.30612	0.142395	0.352648	0.103936	0.101374	0.352621	0.29013	0.64374
	CD	0.124959	4.09359	5.24246	0.0684738	4.16042	0.528276	3.57934	0.347463	1.02943	0.99839	0.220896	0	0.301819	2.15979	0.144489	7.53262	0.478529	0.334836	0.27068	0.572856	1.56647	4.11467	0.350312	0.478894	0.0435505	0.325986	0.534449	0.418799	0.121513	1.36825	0.658183	0.513061	0.162115	0.114521	0.814277	2.37273	0.296279	1.0086	0.505035	0.300745	0.941004	0.400705	0	15.7111	0.648773	0.649503	0.695414	3.53297
	n
		TET1 expression of ILC1
	Ctrl	0.124691	0.171508	0.170996	0.151118	0.178042	0.141204	0.175951	0.168271	0.162244	0.149684	0.156497	0.164247	0.174218	0.129274	0.169604	0.166368	0.167178	0.156204	0.167797	0.169484	0.15746	0.161503	0.177759	0.155607	0.143963	0.153533	0.17771	0.175119	0.158872	0.165071	0.141487	0.162788	0.163571	0.171203	0.174693	0.149069	0.167277	0.152235	0.155178	0.146244	0.177145	0.161173
	CD	0.0879566	0.115856	0.125114	0.136286	0.0986918	0.0953659	0.112129	0.116032	0.114639	0.132169	0.125406	0.0518507	0.112035	0.12796	0.136	0.0951653	0.131394	0.0975548	0.116791	0.136388	0.108798	0.131501	0.113716	0.119209	0.11746	0.124003	0.127614	0.1346	0.131506	0.105854	0.11775	0.124107	0.135514	0.129429	0.122974	0.114078	0.123777	0.130105	0.122741	0.137255	0.122323	0.116621	0.110623	0.135884	0.0729506	0.117665	0.123002	0.145341
	o
		TGFBR1 expression of ILC1
	Ctrl	4.92482	6.77391	6.75365	5.96856	7.03197	5.57699	6.94936	6.64605	6.40798	5.91192	6.18101	6.48711	6.88091	5.10582	6.69869	6.57088	6.60287	6.16942	6.62734	6.69393	6.21904	6.37874	7.02076	6.14588	5.68599	6.06396	7.01886	6.91653	6.2748	6.51965	5.58817	6.42949	6.4604	6.76183	6.89968	5.88765	6.6068	6.01268	6.12892	5.77607	6.99651	6.36571
	CD	4.27373	5.62934	6.07919	6.62203	4.79534	4.63374	5.44824	5.6379	5.57018	6.42197	6.09335	2.51938	5.44368	6.21745	6.60813	4.62399	6.3843	4.74009	5.67476	6.62696	5.28638	6.38953	5.52534	5.79225	5.70726	6.02518	6.20064	6.5401	6.38974	5.14333	5.72135	6.03026	6.58449	6.28883	5.9752	5.54295	6.01419	6.32168	5.96385	6.66908	5.94355	5.66648	5.37504	6.60246	3.5446	5.71721	5.97654	7.06196
		TGFBR2 expression of ILC1
	Ctrl	29.9246	41.1602	41.0371	36.2667	42.7283	33.8874	42.2263	40.3833	38.9367	35.9225	37.5576	39.4175	41.8104	31.0244	40.7032	39.9266	40.1209	37.4872	40.2696	40.6743	37.7887	38.7591	42.6602	37.3441	34.5497	36.8464	42.6486	42.0268	38.1275	39.6152	33.9553	39.0674	39.2552	41.0868	41.9244	35.775	40.1448	36.5348	37.2411	35.0971	42.5128	38.6799
	CD	23.5233	30.9848	33.4608	36.4487	26.3943	25.5048	29.988	31.0319	30.6592	35.3476	33.5388	13.8671	29.9629	34.2219	36.3723	25.4512	35.1403	26.0902	31.2348	36.4759	29.0971	35.169	30.4124	31.8815	31.4137	33.1636	34.1293	35.9978	35.1702	28.3097	31.4913	33.1915	36.2421	34.6147	32.8885	30.5093	33.1031	34.7956	32.826	36.7077	32.7143	31.1892	29.5851	36.341	19.5101	31.4685	32.8958	38.8702
		TGFBR3 expression of ILC1
	Ctrl	1.97099	2.71102	2.70291	2.3887	2.8143	2.23199	2.78123	2.65985	2.56457	2.36604	2.47373	2.59624	2.75384	2.04342	2.68091	2.62976	2.64256	2.46909	2.65236	2.67901	2.48895	2.55286	2.80981	2.45967	2.27561	2.42689	2.80905	2.76809	2.51127	2.60926	2.23647	2.57318	2.58554	2.70618	2.76135	2.35632	2.64414	2.40636	2.45288	2.31167	2.80011	2.54765
	CD	1.36859	1.8027	1.94676	2.12059	1.53563	1.48387	1.74471	1.80544	1.78375	2.05652	1.95129	0.806788	1.74324	1.99103	2.11614	1.48075	2.04446	1.51793	1.81724	2.12217	1.69287	2.04614	1.7694	1.85487	1.82765	1.92946	1.98565	2.09436	2.0462	1.64706	1.83216	1.93109	2.10857	2.01389	1.91346	1.77504	1.92594	2.02441	1.90982	2.13566	1.90332	1.81459	1.72127	2.11432	1.1351	1.83084	1.91388	2.26147
[truncated: 126 more columns]

## Sheet: Extended Data Figure 2
	a
		Tet1 expression
	ILCP	0.43056	1.00872	0.542904	1.6753	1.73398	2.04332	1.25013	0.198556	2.24403	4.33623	0.395206	0.421616	0.823374	4.12749
	ILC1P	0.386264	0.09115	0.386264	0.449566	0.508601
	ILC2P	1.38219	0.561279	3.79938	1.87477
	ILC3P	0.374098	0.533849	0.0815201	0.50003
	ILC1	0.179412	0.124959	0.286729	1.35101	0.155403	0.11017	0.062623	0.239445	0.286729	1.35101	0.893361	0.040011	1.36124	0.07756	0.107592	0.213533
	ILC2	3.5243	0.122241	1.82972	0.093532	0.177449	0.414027	1.01188	0.351321
	ILC3	0.259783	0.300163	1.49554	0.566888	1.10961
		Tet2 expression
	ILCP	1.07257	0.219896	4.70867	1.16595	0.315113	2.58521	0.450774	2.83306	0.232863	0.542004	2.1959	4.99571	1.80857	0.252236
	ILC1P	3.30263	7.27407	0.035176	4.44087	1.55443	1.65488	7.27407	0.035176	3.80176	1.37858	3.43437	1.85013
	ILC2P	0.59479	1.21138	5.91048	0.624008	2.14227	3.02633
	ILC3P	4.68134	3.62935	2.53244	2.02165
	ILC1	0.371032	6.05255	2.75367	1.48536	0.225949	1.09261	6.05255	4.31342	1.703	5.08288	6.43959	4.24787
	ILC2	8.7573	3.96018	4.85068	1.68153	6.09961	2.58852	5.18032	2.35141	3.00082	8.60858
	ILC3	0.338816	2.12196	0.343564	1.2751
		Tet3 expression
	ILCP	0.347549	0.384715	1.15042	0.596347	1.65691	1.81948	1.89192	0.215651	0.165309	0.953055	0.660027	3.00386	5.41922	1.54375	0.862463	0.929829	1.11168	0.157312	3.45221
	ILC1P	0.458227	1.006	0.272436	0.323953	0.261038	0.396646	1.006	0.272436	0.235335	0.212552	0.115401	0.130691	0.383146	0.095861	0.148257	0.310842
	ILC2P	1.58478	3.18152	0.482198	2.06793	2.06419	0.585739
	ILC3P	0.281726	0.148241	0.342621	1.98919	0.508487	1.59583
	ILC1	0.907801	1.13073	0.355612	0.837769	0.142501	0.229699	0.06875	0.828912	1.32722	0.355612	0.837769	0.294186	0.383146	0.095861	0.148257	0.310842
	ILC2	1.99115	1.06689	1.37019	0.430975	0.934315	0.899314	3.15034	2.49584	0.142847	0.086245
	ILC3	0.378147	0.356451	0.371744	0.084085	0.401638	1.15951	0.233007	0.60376	0.175213	0.458492	0.086588	1.21688
	b
		Lung-ILC1 (% of lymphocytes)			Liver-ILC1 (% of lymphocytes)
	Zbtb16-Cre	0.025	0.036	0.018	0.042	0.012	0.048
	Tet1flox/flox;Zbtb16-Cre	0.022	0.029	0.017	0.032	0.054	0.015
	c
		Lung-ILC2 (% of lymphocytes)							MLN-ILC2 (% of lymphocytes)
	Zbtb16-Cre	0.040	0.047	0.057	0.040	0.043	0.052	0.078	0.043	0.036	0.040
	Tet1flox/flox;Zbtb16-Cre	0.069	0.044	0.048	0.035	0.049	0.069	0.052	0.06	0.048	0.035
	d
		MLN-ILC3 (% of lymphocytes)
	Zbtb16-Cre	0.054	0.016	0.035
	Tet1flox/flox;Zbtb16-Cre	0.025	0.024	0.039
	e
		ILCP (% of lymphocytes)									ILCP (×102)
	Zbtb16-Cre	0.094	0.0621	0.0802	0.0577	0.0358	0.0777	0.0809	0.0908	0.036	2.50	1.68	2.09	1.52	0.93	1.82	1.98	2.22	2.88
	Tet1flox/flox;Zbtb16-Cre	0.1	0.0832	0.0638	0.0684	0.0868	0.0614	0.0905	0.07	0.048	2.64	2.19	1.66	1.78	2.34	1.44	2.18	3.16	3.27
	f
		CLP (% of lymphocytes)						CLP (×103)
	Zbtb16-Cre	0.042	0.060	0.042	0.059	0.043	0.063	0.921	1.353	0.912	1.219	0.885	1.480
	Tet1flox/flox;Zbtb16-Cre	0.076	0.049	0.057	0.080	0.051	0.062	1.591	1.073	1.234	1.600	1.136	1.488

## Sheet: Extended Data Figure 3
	c
		ILCP (TET1 low)	ILCP (TET1 high)
	TET1 expression	0	0
		0	0
		0	0.163402
		0	0
		0	0.509478
		0	0
		0	0.184238
		0	0
		0.539384	0
		0.412038	0
		0	0
		0	0
		0	0
		0	0
		0	0
		0	0
		0	0
		0	0
		0	0
		0	0
		0	0
		0	0
		0	0
		0	0
		0	0
		0	0
		0	0
		0	0
		0	0
		0	0
		0	0.208645
		0	0
		0	0
		0	0
		0	0
		0	0
		0	0.378714
		0	0.294364
		0	0.271406
		0	0.437715
		0	0.23119
		0	0
		0	0.307502
		0	0
		0	0
		0	0
		0	0
		0	0.380684
		0	0
		0	0
		0	0.166161
		0	0
		0	0
		0	0
		0	0.281175
		0	0
		0	0
		0	0
		0	0
		0	0
		0	0
		0	0
		0	0
		0	0
		0.440547	0.373914
		0	0
		0	0
		0.409166	0.31888
		0	0.361832
		0	0
		0	0.233675
		0	0
		0	0
		0	0
		0	0.311523
		0	0
		0	0
		0	0
		0	0
		0	0.352914
		0	0
		0	0
		0	0
		0	0
		0	0
		0	0
		0	0
		0	0
		0.428709	0.141772
		0	0
		0	0
		0	0.83481
		0	0
		0	0
		0	0
		0	0.273152
		0	0.311611
		0.556844	0
		0	0
		0	0.266081
		0	0
		0	0
		0	0
		0	0
		0	0
		0	0
		0	0
		0	0.421383
		0.565278	0
		0	0
		0	0
		0	0
		0	0.333448
		0	0
		0	0
		0	0.299321
		0	0
		0	0.12953
		0	0.272994
		0	0.406459
		0	0
		0	0
		0	0
		0	0
		0	0.208973
		0	0
		0	0.231491
		0	0
		0.599063	0.287632
		0	0
		0	0
		0	0.345861
		0	0
		0	0.186088
		0	0
		0	0
		0	0.287999
		0	0.282326
		0	0
		0	0
		0	0
		0	0
		0	0
		0	0.246556
		0	0
		0	0
		0	0.225213
		0	0
		0	0.198145
		0	0
		0	0
		0	0
		0.340217	0
		0	0
		0	0
		0	0
		0	0
		0	0.179784
		0	0
		0	0
		0	0.36658
		0	0
		0	0
		0	0
		0	0
		0	0
		0	0.149295
		0	0
		0	0
		0	0
		0	0.162217
		0	0
		0	0
		0	0
		0	0.271051
		0	0
		0	0
		0	0
		0	0
		0	0
		0	0
		0	0
		0	0
		0	0
		0	0
		0	0
		0	0
		0	0.266245
		0	0
		0	0
		0	0
		0	0
		0.417041	0
		0	0
		0	0
		0	0.408666
		0	0
		0	0.259105
		0	0
		0	0.500868
		0	0
		0	0
		0	0
		0	0.426685
		0	0
		0	0
		0	0
		0	0.611989
		0	0
		0	0
		0	0
		0	0
		0	0
		0	0
		0	0
		0	0
		0	0
		0	0
		0	0
		0	0
		0	0
		0	0
		0	0
		0	0.190869
		0	0.277515
		0	0.364418
		0	0.300699
		0	0
		0	0.219659
		0	0.303653
		0	0
		0	0.24292
		0	0
		0	0
		0	0
		0	0
		0	0
		0	0
		0	0
		0	0
		0	0
		0	0
		0	0
		0	0.170398
		0	0
		0	0
		0	0.832161
		0	0
		0	0
		0	0
		0	0
		0	0.292134
		0	0.303439
		0	0
		0	0
		0	0
		0	0.370148
		0	0
		0	0
		0	0
		0	0
		0	0
		0	0
		0	0
		0	0.255098
		0	0.291585
		0	0
		0	0.371106
		0	0
		0	0
		0	0
		0	0
		0	0
		0	0.306372
		0	0.152894
		0	0.357272
		0	0
		0	0
		0	0.257863
		0	0
		0	0
		0	0.28444
		0	0.681456
		0	0.337378
		0	0
		0	0.285548
		0	0.384821
		0	0
		0	0
		0	0
		0	0
		0	0.189436
		0	0
		0	0
		0	0
		0	0.184596
		0	0
		0	0
		0	0
		0	0
		0	0.494688
		0	0
		0	0.605077
		0	0
		0	0
		0	0
		0	0
		0	0
		0	0
		0	0.210599
		0	0.35248
		0	0
		0	0.487269
		0	0.250145
		0	0
		0.590645	0
		0	0.280271
		0	0
		0	0
		0	0
		0	0
		0	0
		0	0
		0	0
		0	0.347195
		0	0
		0	0.362575
		0	0
		0	0
		0	0
		0	0
		0	0
		0	0
		0	0.379048
		0.491274	0.281893
		0	0
		0	0
		0	0.182188
		0	0.231566
		0	0
		0	0
		0	0.117065
		0	0
		0	0
		0	0.292935
		0	0
		0	0
		0	0.513466
		0.578483	0.393234
		0	0
		0	0
		0	0.248006
		0	0
		0	0
		0	0.47135
		0	0
		0	0.229384
		0	0.498459
		0	0.226999
		0	0
		0	0
		0	0
		0	0.348196
		0	0
		0	0
		0	0
		0	0
		0	0
		0	0.301824
		0	0
		0	0.498168
		0	0.235188
		0	0
		0	0.334993
		0	0.23183
		0	0
		0	0
		0	0
		0	0
		0	0
		0	0
		0	0
		0	0
		0.574181	0.274966
		0	0.355897
		0	0.254283
		0	0
		0	0
		0	0.336455
		0	0
		0	0.251804
		0	0
		0	0.247772
		0	0.254396
		0	0
		0	0.609297
		0	0
		0	0
		0	0.508147
		0	0.297411
		0	0.298376
		0	0
		0	0
		0	0
		0	0
		0	0
		0	0
		0	0
		0	0
		0	0
		0	0.205504
		0	0
		0	0.426352
		0	0.381146
		0	0
		0	0
		0	0
		0	0
		0	0
		0	0
		0	0
		0	0.655971
		0	0
		0	0.189797
		0	0
		0	0
		0	0
		0	0.226979
		0	0.28754
		0	0.230201
		0	0.157473
		0	0
		0	0.224552
		0	0
		0	0.623128
		0	0
		0	0
		0	0
		0	0.159983
		0	0
		0	0
		0	0.203948
		0	0
		0	0
		0	0.523709
		0	0
		0	0
		0	0
		0	0
		0	0.631174
		0	0
		0	0.171009
		0	0.169311
		0	0
		0	0
		0	0
		0	0
		0	0
		0	0.75906
		0	0.433122
		0	0
		0	0
		0	0
		0	0
		0	0
		0	0
		0	0
		0	0.234379
		0	0.216306
		0	0
		0	0.315452
		0	0
		0	0
		0	0
		0	0.238983
		0	0.331275
		0	0.394775
		0	0.351248
		0	0.577864
		0	0.354895
		0	0.340556
		0	0
		0	0
		0	0
		0	0.305636
		0	0
		0	0
		0	0.313201
		0	0.461342
		0	0
		0	0
		0	0
		0	0.512726
		0	0
		0	0
		0	0
		0	0
		0	0.301824
		0	0.308932
		0	0.233265
		0	0
		0	0
		0	0.278839
		0	0.240938
		0	0.725469
		0	0
		0	0
		0	0
		0	0
		0	0
		0	0.335686
		0	0
		0	0
		0	0.228505
		0	0
		0	0
		0	0.361951
		0	0
		0	0.228909
		0	0
		0	0
		0	0
		0	0
		0	0.282021
		0	0.454325
		0	0.166095
		0	0
		0	0
		0	0
		0	0
		0	0
		0	0
		0	0
		0	0
		0	0
		0.389557	0
		0	0.383313
		0	0
		0	0
		0	0
		0	0.406409
		0	0
		0	0
		0	0
		0	0.406803
		0	0
		0	0
		0	0
		0	0.467869
		0	0.239178
		0	0.561627
		0	0
		0	0.222074
		0	0
		0	0.557896
		0	0
		0	0
		0	0.291405
		0	0.38075
		0	0
		0	0.539622
		0	0
		0	0.297821
		0	0.313924
		0	0
		0	0
		0	0
		0	0.31191
		0	0.291063
		0	0.218848
		0	0.590663
		0	0.530059
		0	0.199562
		0	0
		0	0
		0	0
		0	0.169018
		0	0.270432
		0	0.36804
		0	0.195787
		0	0.128905
		0	0
		0	0
		0	0
		0	0
		0	0.313979
		0	0
		0	0.148668
		0	0
		0	0
		0	0
		0	0
		0	0
		0	0
		0	0
		0	0
		0	0.204891
		0	0
		0	0
		0	0
		0	0
		0	0
		0	0
		0	0
		0	0.368836
		0	0.268278
		0	0
		0	0
		0.228599	0
		0	0
		0.482119	0
		0	0
		0	0.558968
		0.504299	0.333291
		0	0.206852
		0	0.271726
		0	0
		0	0
		0	0
		0	0
		0	0
		0	0
		0	0
		0	0
		0	0
		0	0
		0	0
		0	0
		0	0
		0	0.505288
		0	0
		0	0.457178
		0	0
		0	0
		0	0
		0	0
		0.489214	0
		0	0.290654
		0	0
		0	0
		0	0
		0	0
		0	0.433274
		0	0
		0	0.377354
		0	0
		0	0.732102
		0	0
		0	0
		0	0
		0	0
		0	0.333898
		0	0
		0	0
		0	0
		0	0
		0	0
		0	0
		0	0
		0	0
		0	0
		0	0
		0	0
		0	0
		0	0.27454
		0	0
		0	0
		0	0
		0	0
		0	0
		0	0
		0	0
		0	0.506674
		0	0
		0	0
		0	0
		0	0
		0	0.525427
		0	0
		0	0
		0	0
		0	0
		0	0
		0	0
		0	0
		0	0.41005
		0	0.244316
		0	0
		0	0
		0	0.29491
		0	0
		0	0
		0	0
		0	0
		0	0.481385
		0	0
		0	0
		0	0
		0	0.280311
		0	0
		0	0
		0	0
		0	0.587644
		0.516762	0
		0	0
		0	0
		0	0.445545
		0	0.559755
		0	0.660726
		0	0
		0	0
		0	0
		0	0
		0	0
		0	0
		0	0
		0	0
		0	0
		0	0.429982
		0	0
		0	0.236271
		0	0
		0	0.297082
		0	0
		0	0.637877
		0	0.240857
		0	0
		0	0
		0	0
		0	0
		0	0
		0	0.299267
		0	0
		0	0
		0	0
		0	0
		0	0
		0	0
		0	0
		0	0
		0	0
		0	0.415354
		0	0
		0	0
		0	0
		0	0
		0	0
		0	0.248074
		0	0
		0	0
		0	0
		0	0
		0	0.336198
		0	0
		0	0
		0	0
		0	0
		0	0
		0	0
		0	0
		0	0
		0	0
		0	0
		0	0.415704
		0	0
		0	0
		0	0
		0	0
		0	0.415879
		0.555353	0.211763
		0	0
		0	0
		0	0
		0	0
		0	0
		0	0
		0	0
		0	0
		0	0
		0	0
		0	0.473922
		0	0
		0	0
		0	0
		0	0
		0	0
		0	0.321809
		0	0
		0	0
		0	0.319559
		0	0
		0	0
		0	0.34908
		0	0
		0	0
		0	0
		0	0
		0	0
		0	0
		0	0
		0	0
		0	0
		0	0.853866
		0.495472	0
		0	0.449814
		0	0
		0	0
		0	0
		0	0
		0	0
			0
			0
			0.265208
			0.295631
			0
			0
			0
			0
			0
			0
			0
			0
			0
			0
			0
			0
			0
			0
			0
			0
			0.384432
			0
			0
			1.10088
			0
			0
			0
			0
			0.970327
			1.23553
			0
			0
			0
			0
			0
			0
			0
			1.09436
			0
			0
			0
			0
			0
			0
			0
			0
			0
			0
			0
			0
			0
			0
			0
			0
			0
			0.253266
			0
			0
			0
			0
			0.552457
			0.270167
			0
			0
			0
			0
			0.318134
			0
			0
			0
			0
			0
			0
			0
			0
			0.269147
			0
			0.475529
			0
			0
			0
			0
			0
			0
			0
			0
			0
			0
			0
			0
			0
			0
			0
			0
			0
			0
			0.227914
			0
			0
			0
			0
			0.251327
			0
			0
			0
			1.69605
			0
			0
			0
			1.68738
			0
			0
			0
			0
			0
			0
			0
			0
			0
			0.320343
			0
			0
			0
			0
			0
			0.183831
			0
			0
			0
			0
			0
			0
			0
			0
			0
			0
			0
			0
			0
			0
			0
			0
			0.309468
			0.386137
			0
			0
			0
			0
			0
			0
			0
			0.348613
			0
			0
			0
			0.537217
			0
			0
			0
			0
			0
			0
			0
			0
			0
			0
			0
			0.655051
			0
			0.695027
			0
			0
			0
			0
			0
			0
			0
			0
			0.184952
			0
			0
			0
			0
			0
			0.608752
			0
			0
			0
			0
			0
			0
			0
			0
			0
			0
			0

## Sheet: Extended Data Figure 4
	a
		ILCP (% of lymphocytes)
	PND7	0.00563	0.00732	0.013	0.011	0.00543
	PND14	0.00596	0.00681	0.00649	0.016
	PND21	0.00921	0.00664	0.00529	0.015
	Adult	0.014	0.00983	0.00736	0.017	0.018
		ILCP (×102)
	PND7	0.45	0.57	0.68	0.63	0.44
	PND14	0.50	0.53	0.52	0.86
	PND21	0.73	0.52	0.42	0.81
	Adult	0.78	0.61	0.53	0.96	1.00
	b
		ILCP (% of lymphocytes)
	SI	0.046	0.054	0.057	0.064
	BM	0.031	0.029	0.028	0.026	0.023	0.032
	Liver	0.00283	0.00361	0.00395
	Lung	0.00172	0.00214	0.00213
	c
		Tet2 expression in ILC1
	PND7	0.676983	0.851032	1.55767	1.20514	0.74183	0.899516
	PND14	1.29911	1.25136	0.848621	0.701129	1.06847	1.81262
	PND21	0.659011	0.707253	1.13238	0.885458	0.724248	0.589112
	Adult	1.95063	1.33138	0.978613	1.08525	0.737673	0.436067
		Tet2 expression in ILCP
	PND7	0.229397	0.824048	1.70803	3.09716
	PND14	0.595235	0.822983	1.26461	3.09403	1.75956	1.79254
	PND21	1.85464	3.4973	2.33986	3.87213	0.614077	0.909867
	Adult	1.58263	0.0893219	2.15037	0.614192	0.665143	1.15079	0.106344	0.285515	3.24019	2.02926	0.825942	0.132872
	d
		Tet3 expression in ILC1
	PND7	0.589345	0.717362	0.514147	2.11105	2.21578
	PND14	0.592296	1.54515	0.328974	5.25979	1.78638	1.37497
	PND21	0.447332	0.645855	0.777181	0.674254	1.65199
	Adult	1.1356	1.68023	0.640598	1.91695
		Tet3 expression in ILCP
	PND7	1.64366	1.26992	0.885813	0.800734	0.675429
	PND14	1.10721	1.90105	1.04907	1.43466	1.5159	1.50941
	PND21	0.464208	0.589641	1.16491	0.662685	0.119093	0.383748
	Adult	1.50483	0.653913	1.64316	1.31452	0.933729	0.280981	1.36126	1.45488	1.58046	1.58782	0.34676
	e
		PND14 (ILCP (% of lymphocytes))						PND21 (% of lymphocytes)
	Ctrl	1.2	0.58	0.534	0.387	0.444	0.513	0.717	0.67	0.738	0.616	0.589	0.543
	ABX	0.659	0.559	0.502	0.41	0.412	0.388	0.906	0.648	0.591	0.708	0.613	0.567
		PND14 (ILCP (×102))						PND21 (ILCP (×102))
	Ctrl	1.03	0.51	0.47	0.34	0.39	0.45	0.60	0.56	0.62	0.52	0.50	0.46
	ABX	0.58	0.49	0.44	0.36	0.36	0.34	0.79	0.56	0.51	0.61	0.53	0.49
	f
		ILC1P (% of lymphocytes)
	WT	0.022	0.023	0.023	0.024	0.024	0.022
	ABX	0.010	0.011	0.011	0.011	0.010	0.0098
	TGFbR1i	0.027	0.027	0.031	0.022	0.028	0.028
	Abx+TGFbR1i	0.021	0.019	0.020	0.022	0.022	0.020
		ILC1P (×103)
	WT	1.040	0.884	1.039	0.902	0.995	0.839
	ABX	0.711	0.637	0.676	0.656	0.708	0.644
	TGFbR1i	1.005	0.808	0.963	0.771	0.996	0.840
	Abx+TGFbR1i	1.049	1.233	0.994	1.180	0.921	1.146
	g
		ILCP (% of lymphocytes)
	WT	0.00608	0.0048	0.00631	0.00548	0.00629	0.00478
	ABX	0.00499	0.00762	0.00511	0.00912	0.00401	0.00635
	TGFbR1i	0.00467	0.00612	0.00717	0.00441	0.00539	0.00483
	Abx+TGFbR1i	0.00729	0.0055	0.0069	0.0068	0.00564	0.00631
		ILCP (×102)
	WT	0.50	0.38	0.50	0.43	0.48	0.37
	ABX	0.41	0.57	0.42	0.68	0.33	0.47
	TGFbR1i	0.38	0.48	0.54	0.35	0.44	0.38
	Abx+TGFbR1i	0.56	0.44	0.54	0.54	0.44	0.50

[truncated: 1 more sheets: Extended Data Figure 5]
